# Supplementary material for: Biochemical and Immunological Characterization of Truncated Fragments of the Receptor-Binding Domains of C. difficile Toxin A
Source: PLoS One. 2015 Aug 13;10(8):e0135045. doi: 10.1371/journal.pone.0135045 (PMC4536038; doi:10.1371/journal.pone.0135045)
Supplement: S1 File — (ZIP) [file pone.0135045.s007.zip]

Archive with 7 entries (7 files):
- Fig. 10.xls
- Fig. 3.xls
- Fig. 4.xls
- Fig. 6.xls
- Fig. 7.xls
- Fig. 8.xls
- Fig. 9.xls
