# Supplementary material for: Biochemical and Immunological Characterization of Truncated Fragments of the Receptor-Binding Domains of C. difficile Toxin A
Source: PLoS One. 2015 Aug 13;10(8):e0135045. doi: 10.1371/journal.pone.0135045 (PMC4536038; doi:10.1371/journal.pone.0135045)
Supplement: S1 File — (ZIP) [file pone.0135045.s007.zip › Fig. 10.xls]

## Sheet: Fig. 10A
OVA-specific IgG titer (Log10)
	OVA only	10 g TcdA rRBD+OVA	Alum+OVA
	3	4.50515	4.68664
	3	3.60206	3.73239
	2.39794	4.50515	3.73239
	2.39794	3.90309	4.20951
	3.60206	4.50515
	2.69897	4.20412
	3
	3.30103

## Sheet: Fig. 10B
OVA-specific IgG titer (Log10)
	OVA	F1+OVA	F2+OVA	F3+OVA	TcdA rRBD+OVA
	3	3.90309	3.60206	4.50515	4.50515
	2.39794	3.90309	3.60206	3.90309	3.30103
	2.39794	3.60206	4.20412	3.30103	4.20412
	2.69897	3.90309	4.20412	4.50515	3.60206
	3	4.20412	3.90309	3.90309	4.50515
	3.30103	2.69897	3	4.50515	3.90309
