# Supplementary material for: Biochemical and Immunological Characterization of Truncated Fragments of the Receptor-Binding Domains of C. difficile Toxin A
Source: PLoS One. 2015 Aug 13;10(8):e0135045. doi: 10.1371/journal.pone.0135045 (PMC4536038; doi:10.1371/journal.pone.0135045)
Supplement: S1 File — (ZIP) [file pone.0135045.s007.zip › Fig. 3.xls]

## Sheet: Caco-2
Caco-2 binding (Mean of fluorescence)
	F1	F2	F3	TcdA rRBD
	220	980.816	5055.92	6425.71
	196.327	926.939	4913.47	3140.41
	284.49	1249.8	7680.82	7049.39
	258.367	1556.73	7296.33	7375.92
	253.469	1446.12	6738.77	5640

## Sheet: Vero
Vero binding (Mean of fluorescence)
	F1	F2	F3	TcdA rRBD
	967.331	989.243	7608.77	9653.78
	683.665	1396.41	10185.7	10770.9
	644.223	911.952	6843.82	10639.4
	532.203	1699.32	8280	17589.5
