# Supplementary material for: Biochemical and Immunological Characterization of Truncated Fragments of the Receptor-Binding Domains of C. difficile Toxin A
Source: PLoS One. 2015 Aug 13;10(8):e0135045. doi: 10.1371/journal.pone.0135045 (PMC4536038; doi:10.1371/journal.pone.0135045)
Supplement: S1 File — (ZIP) [file pone.0135045.s007.zip › Fig. 4.xls]

## Sheet: Caco-2
	Caco-2 binding
	Concentration(uM)	F1	F2	F3	TcdA rRBD
	0	0.432969	0.432969	0.432969	0.432969
	0.016	0.445604	0.447158	0.997386	0.795185
	0.08	0.491362	0.482874	1.46523	1.34811
	0.4	0.604226	0.723456	2.03358	1.99734
	2	0.971276	1.22608	2.41961	2.52652
	10	1.52453	1.97225	2.51681	2.65661

## Sheet: Vero
		Vero cell binding
		Concentration(uM)	F1	F2	F3	TcdA rRBD
		0	0.651278	0.651278	0.651278	0.651278
		0.008	0.625312	0.633468	0.612784	0.684845
		0.04	0.644439	0.621176	0.746634	1.08171
		0.2	0.753583	0.719331	1.25551	1.98105
		1	1.11461	1.48968	2.29938	2.71508
		5	1.29994	2.14541	2.68654	2.93586
		25		2.3352
