# Supplementary material for: Biochemical and Immunological Characterization of Truncated Fragments of the Receptor-Binding Domains of C. difficile Toxin A
Source: PLoS One. 2015 Aug 13;10(8):e0135045. doi: 10.1371/journal.pone.0135045 (PMC4536038; doi:10.1371/journal.pone.0135045)
Supplement: S1 File — (ZIP) [file pone.0135045.s007.zip › Fig. 6.xls]

## Sheet: Fig. 6A
CD-40 (Mean of fluorescence)
Without PMB	LPS	500	1117.3	1386.79	585.799	403.96	616.93
	TcdA rRBD	1056.6	258.808	553.255	450.495	532.281
	F1	277.778	463.221	566.038	171.503	213.861
	F2	296.296	355.865	261.321	151.295	140.594
	F3	600.529	813.121	1075.47	212.435	379.208
With PMB	LPS	135.185	242.545	133.962	131.088	226.733	252.511
	TcdA rRBD	1264.15	250.777	532.544	363.366	378.766
	F1	244.709	220.676	165.346
	F2	234.127	206.759	134.654
	F3	523.809	497.018	410.891

## Sheet: Fig. 6B
CD-80 (Mean of fluorescence)
Without PMB	LPS	230.726	250	189.058	225.564	190	201.77
	TcdA rRBD	231.003	230.827	275.63	222	219.469
	F1	184.357	189.506	143.465	163.158	143.6
	F2	195.531	174.691	147.72	152.632	136.4
	F3	277.654	218.518	121.581	193.985	254.8
With PMB	LPS	134.078	151.235	124.316	124.812	159.6	138.938
	TcdA rRBD	261.702	233.835	252.941	205.6	213.274
	F1	193.296	142.593	151.6
	F2	188.268	146.296	136.4
	F3	294.972	190.741	302.8

## Sheet: Fig. 6C
CD-86 (Mean of fluorescence)
Without PMB	LPS	403.704	501.188	625.468	407.982	375.94	428.571
	TcdA rRBD	445.693	328.16	312.609	324.436	298.74
	F1	238.889	275.534	326.592	230.599	209.023
	F2	253.704	239.905	211.611	176.94	139.098
	F3	444.445	401.425	501.873	343.681	451.128
With PMB	LPS	152.222	179.81	112.36	153.659	225.969	183.613
	TcdA rRBD	393.258	328.16	357.826	322.868	312.605
	F1	222.222	204.751	195.736
	F2	222.222	233.017	141.473
	F3	464.815	439.43	406.977

## Sheet: Fig. 6D
MHC-II (Mean of fluorescence)
Without PMB	LPS	123.023	255.288	258.382	215.734	134.316	126.115
	TcdA rRBD	184.393	184.965	139.868	194.906	122.93
	F1	161.861	225.962	172.832	177.972	146.381
	F2	163.488	235.577	158.381	170.629	146.917
	F3	239.07	282.692	319.075	206.294	318.231
With PMB	LPS	148.139	207.212	102.312	161.538	160.322	115.287
	TcdA rRBD	193.642	211.189	169.603	178.552	137.58
	F1	177.674	155.288	151.475
	F2	163.256	166.827	153.083
	F3	247.907	226.923	344.504
