# Supplementary material for: Biochemical and Immunological Characterization of Truncated Fragments of the Receptor-Binding Domains of C. difficile Toxin A
Source: PLoS One. 2015 Aug 13;10(8):e0135045. doi: 10.1371/journal.pone.0135045 (PMC4536038; doi:10.1371/journal.pone.0135045)
Supplement: S1 File — (ZIP) [file pone.0135045.s007.zip › Fig. 7.xls]

## Sheet: Fig. 7A
IL-6 (pg/ml)
Without PMB	medium	0	0	0	0	0	0
	LPS	8850	7350	7010	6280	12320	10460
	TcdA rRBD	7710	13785	6020	11900	14800
	F1	5100	5440	2530	2805	1200
	F2	5580	1380	300	180	0
	F3	10910	10550	5920	5790	3380
With PMB	medium	0	0	0	0	0	0
	LPS	0	420	15	0	2380	1660
	TcdA rRBD	4880	11535	5080	8160	11240
	F1	2920	2640	600
	F2	2180	1550	0
	F3	10590	9790	2780

## Sheet: Fig. 7B
IL-12p40 (pg/ml)
Without PMB	medium	0	0	0	0	0	0
	LPS	8040	5240	8060	6810	12540	11790
	TcdA rRBD	9920	6060	8130	12510	11610
	F1	2960	3160	2640	1410	2850
	F2	4280	1300	520	150	750
	F3	11120	8440	8360	4440	10080
With PMB	medium	0	0	0	0	0	0
	LPS	0	500	0	360	6870	2100
	TcdA rRBD	9160	7170	7830	12810	11280
	F1	1760	1660	1500
	F2	1640	1120	90
	F3	10060	7200	9210

## Sheet: Fig. 7C
	TNF-α (pg/ml)
	Without PMB	medium	0	0	0	0	0	0
		LPS	5490	4245	3005	4290	6510	4160
		TcdA rRBD	4205	5460	7780	7980	7210
		F1	3980	3215	1605	1530	1590
		F2	3380	1265	355	330	30
		F3	8930	8630	2395	2480	2780
	With PMB	medium	0	0	0	0	0	0
		LPS	250	1095	150	320	2390	1740
		TcdA rRBD	2795	4250	6020	6500	7360
		F1	2890	2130	1100
		F2	2025	1675	0
		F3	11000	9165	3020
