# Supplementary material for: Biochemical and Immunological Characterization of Truncated Fragments of the Receptor-Binding Domains of C. difficile Toxin A
Source: PLoS One. 2015 Aug 13;10(8):e0135045. doi: 10.1371/journal.pone.0135045 (PMC4536038; doi:10.1371/journal.pone.0135045)
Supplement: S1 File — (ZIP) [file pone.0135045.s007.zip › Fig. 8.xls]

## Sheet: Serum titer of rRBD fragments
RBD-specific IgG titer (Log10)
	F1	F2	F3	TcdA rRBD
	4.20412	3.30103	3.60206	3.90309
	4.50515	3.60206	3.90309	5.10721
	3.30103	2.69897	3.30103	4.20412
	4.20412	4.50515	4.20412	4.80618
	4.80618	2.69897	3.90309	4.20412
	3.90309	2.69897	4.50515	4.20412
