# Supplementary material for: Biochemical and Immunological Characterization of Truncated Fragments of the Receptor-Binding Domains of C. difficile Toxin A
Source: PLoS One. 2015 Aug 13;10(8):e0135045. doi: 10.1371/journal.pone.0135045 (PMC4536038; doi:10.1371/journal.pone.0135045)
Supplement: S1 File — (ZIP) [file pone.0135045.s007.zip › Fig. 9.xls]

## Sheet: Fig. 9A
Survival rate(%)
	Time (hours)	PBS	0.3 ug TcdA rRBD	3 ug TcdA rRBD	30 ug TcdA rRBD
	0	100	100	100	100
	6	0	0	20	70
	12	0	0	20	70
	18	0	0	20	70
	24	0	0	10	70
	300	0	0	10	70

## Sheet: Fig. 9B
Survival rate(%)
	Time (hours)	PBS	F1+Alum	F2+Alum	F3+Alum	TcdA rRBD+Alum
	0	100	100	100	100	100
	6	0	100	33	80	100
	12	0	84	16	80	100
	18	0	67	0	60	84
	24	0	50	0	60	84
	30	0	50	0	50	84
